# Supplementary material for: Disseminated Intravascular Coagulation in Sepsis and Associated Factors
Source: J Clin Med. 2022 Oct 31;11(21):6480. doi: 10.3390/jcm11216480 (PMC9658286; doi:10.3390/jcm11216480)
Supplement: Supplementary file 1 [file jcm-11-06480-s001.zip]

Archive with 1 entries (1 files):
- jcm-1972620-supplementary.pdf
